# Supplementary material for: Biocide-Tolerant Listeria monocytogenes Isolates from German Food Production Plants Do Not Show Cross-Resistance to Clinically Relevant Antibiotics
Source: Appl Environ Microbiol. 2019 Oct 1;85(20):e01253-19. doi: 10.1128/AEM.01253-19 (PMC6805086; doi:10.1128/AEM.01253-19)
Supplement: Supplemental file 1 [file AEM.01253-19-s0001.xlsx]

## Sheet: S1
Supplementable Table S1. Supplementary information of investigated isolates
					Antibiotic susceptibility testing													Genome/feature table of biocide resistance determinants (BacMet Database)
																		CopM OS=Synechocystis sp. PCC 6803 GN=pcopM PE=1 SV=1	UDP-glucose 4-epimerase OS=uncultured bacterium GN=galE PE=4 SV=1	Probable cobalt/nickel-exporting P-type ATPase OS=Mycobacterium smegmatis (strain ATCC 700084 / mc(2)155) GN=ctpD PE=1 SV=1	Transcriptional regulator LysR family OS=Acinetobacter baumannii (strain ATCC 17978 / NCDC KC 755) GN=A1S_2303 PE=4 SV=2	ChrF OS=Ochrobactrum tritici GN=chrF PE=4 SV=1	Superoxide dismutase OS=Ochrobactrum tritici GN=chrC PE=3 SV=1	Chromate transporter OS=Ochrobactrum tritici GN=chrA PE=4 SV=1	ChrB OS=Ochrobactrum tritici GN=chrB PE=4 SV=1	Multidrug resistance protein D OS=Vibrio cholerae serotype O1 (strain ATCC 39541 / Ogawa 395 / O395) GN=emrD-3 PE=4 SV=1	Multidrug efflux transporter VexE OS=Vibrio cholerae GN=vexE PE=4 SV=1	Multidrug efflux transporter VexF OS=Vibrio cholerae GN=vexF PE=4 SV=1	Multidrug/chloramphenicol efflux transport protein (MFS family) OS=Klebsiella pneumoniae subsp. pneumoniae (strain ATCC 700721 / MGH 78578) GN=cmr PE=4 SV=1	Acridine efflux pump OS=Klebsiella pneumoniae subsp. pneumoniae (strain ATCC 700721 / MGH 78578) GN=KPN78578_20310 PE=4 SV=1	Acid tolerance regulatory protein ActR OS=Sinorhizobium medicae (strain WSM419) GN=actR PE=3 SV=1	CadX OS=Streptococcus salivarius GN=cadX PE=4 SV=1	Multidrug efflux pump SmdA OS=Serratia marcescens GN=smdA PE=3 SV=1	Multidrug efflux pump SmdB OS=Serratia marcescens GN=smdB PE=3 SV=1	Multidrug efflux pump SsmE OS=Serratia marcescens GN=ssmE PE=3 SV=1	EefX OS=Klebsiella pneumoniae GN=eefX PE=4 SV=1	EefA OS=Klebsiella pneumoniae GN=eefA PE=4 SV=1	Putative RND divalent metal cation efflux transporter (Fragment) OS=Bradyrhizobium sp. STM 2457 GN=nccA-like PE=4 SV=1	Putative RND divalent metal cation efflux transporter (Fragment) OS=Bradyrhizobium sp. STM 2458 GN=nccA-like PE=4 SV=1	Putative RND divalent metal cation efflux transporter (Fragment) OS=Bradyrhizobium sp. STM 2460 GN=nccA-like PE=4 SV=1	Putative RND divalent metal cation efflux transporter (Fragment) OS=Bradyrhizobium sp. STM 2464 GN=nccA-like PE=4 SV=1	ArrB [Shewanella sp. ANA-3]	Putative RND divalent metal cation efflux transporter (Fragment) OS=Bradyrhizobium sp. STM 2465 GN=nccA-like PE=4 SV=1	7-cyano-7-deazaguanine synthase OS=Anoxybacillus gonensis GN=queC PE=3 SV=1	Small multidrug export protein OS=Halobacterium salinarum (strain ATCC 29341 / DSM 671 / R1) GN=OE_3652F PE=4 SV=1	Channel-tunnel spanning the outer membrane and periplasm segregation of daughter chromosomes OS=Acinetobacter baumannii (strain AYE) GN=abuO PE=4 SV=1	CopR OS=Sulfolobus solfataricus (strain 98/2) GN=copR PE=4 SV=1	Putative MarR-family transcriptional regulator OS=Stenotrophomonas maltophilia (strain K279a) GN=Smlt1527 PE=4 SV=1	Putative outer membrane multidrug efflux protein OS=Stenotrophomonas maltophilia (strain K279a) GN=Smlt1528 PE=4 SV=1
Sample ID	Species	Year	molecular Serotype	ST	AMP	CIP	DPT	ERY	GEN	LIZ	MER	PEN	RAM	TS	TET	TGC	VAN	A0A0F6QDN6|A0A0F6QDN6_9SYNC	A0A1Z2RUL8|A0A1Z2RUL8_9BACT	A0R3A7|CTPD_MYCS2	A3M732|A3M732_ACIBT	A4UQR2|A4UQR2_9RHIZ	A4UQR3|A4UQR3_9RHIZ	A4UQR4|A4UQR4_9RHIZ	A4UQR5|A4UQR5_9RHIZ	A5EYZ6|A5EYZ6_VIBC3	A6P7H2|A6P7H2_VIBCL	A6P7H3|A6P7H3_VIBCL	A6T6T9|A6T6T9_KLEP7	A6TA71|A6TA71_KLEP7	A6UEL7|ACTR_SINMW	A7LHQ4|A7LHQ4_STRSL	A7VN01|A7VN01_SERMA	A7VN02|A7VN02_SERMA	A7VN75|A7VN75_SERMA	A8CY68|A8CY68_KLEPN	A8CY69|A8CY69_KLEPN	A9DF42|A9DF42_9BRAD	A9DF47|A9DF47_9BRAD	A9DF51|A9DF51_9BRAD	A9DF56|A9DF56_9BRAD	AAQ01673|	B0B0H8|B0B0H8_9BRAD	B0FSM1|B0FSM1_9BACI	B0R6K7|B0R6K7_HALS3	B0VDE7|B0VDE7_ACIBY	B2CQV6|B2CQV6_SULS9	B2FIC7|B2FIC7_STRMK	B2FIC8|B2FIC8_STRMK
13-LI00031-1	Listeria monocytogenes	2013	IVb	2	S	S	R	S	S	S	S	S	I	S	S	S	S	0	1	0	0	0	0	0	0	1	0	0	0	0	0	0	7	4	0	0	0	0	0	0	0	0	0	0	0	0	0	0	0
13-LI00032-0	Listeria monocytogenes	2013	IVb	6	S	S	R	S	S	S	S	S	S	S	S	S	S	0	1	0	0	0	0	0	0	1	0	0	0	0	0	0	7	4	0	0	0	0	0	0	0	0	0	0	0	0	0	0	0
13-LI00033-1	Listeria monocytogenes	2013	IVb	2	S	S	R	S	S	S	S	S	S	S	S	S	S	0	1	0	0	0	0	0	0	1	0	0	0	0	0	0	7	4	0	0	0	0	0	0	0	0	0	0	0	0	0	0	0
13-LI00077-0	Listeria monocytogenes	2013	IIc	9	S	S	R	S	S	S	S	S	S	S	S	S	S	0	1	0	0	0	0	0	0	1	0	0	0	0	0	0	6	4	0	0	0	0	0	0	0	0	0	0	0	0	0	0	0
13-LI00147-0	Listeria monocytogenes	2013	IIa	121	S	S	R	S	S	S	S	S	S	S	S	R	S	0	1	0	0	0	0	0	0	1	0	0	0	0	0	0	6	4	0	0	0	0	0	0	0	0	0	0	0	0	0	0	0
13-LI00155-0	Listeria monocytogenes	2013	IVb	2	S	I	R	S	S	S	R	S	S	S	S	R	S	0	1	0	0	0	0	0	0	1	0	0	0	0	0	0	7	4	0	0	0	0	0	0	0	0	0	0	0	0	0	0	0
13-LI00159-0	Listeria monocytogenes	2013	IIa	11	S	S	R	S	S	S	S	S	S	S	S	R	S	0	1	0	0	0	0	0	0	1	0	0	0	0	0	0	6	4	0	0	0	0	0	0	0	0	0	0	0	0	0	0	0
13-LI00174-0	Listeria monocytogenes	2013	IIb	59	S	S	R	S	S	S	S	S	S	S	S	R	S	0	1	0	0	0	0	0	0	1	0	0	0	0	0	0	7	4	0	0	0	0	0	0	0	0	0	0	0	0	0	0	0
13-LI00189-0	Listeria monocytogenes	2013	IVb	2	S	S	R	S	S	S	S	S	S	S	S	R	S	0	1	0	0	0	0	0	0	1	0	0	0	0	0	0	7	4	0	0	0	0	0	0	0	0	0	0	0	0	0	0	0
13-LI00206-0	Listeria monocytogenes	2013	IIb	3	S	S	R	S	S	S	S	S	S	S	S	R	S	0	1	0	0	0	0	0	0	1	0	0	0	0	0	0	7	4	0	0	0	0	0	0	0	0	0	0	0	0	0	0	0
13-LI00209-0	Listeria monocytogenes	2013	IIa	8	S	S	R	S	S	S	S	S	S	S	S	R	S	0	1	0	0	0	0	0	0	1	0	0	0	0	0	0	6	4	0	0	0	0	0	0	0	0	0	0	0	0	0	0	0
13-LI00210-0	Listeria monocytogenes	2013	IIa	8	S	S	R	S	S	S	S	S	S	S	S	R	S	0	1	0	0	0	0	0	0	1	0	0	0	0	0	0	6	4	0	0	0	0	0	0	0	0	0	0	0	0	0	0	0
13-LI00219-0	Listeria monocytogenes	2013	IVb	2	S	S	R	S	S	S	S	S	S	S	S	R	S	0	1	0	0	0	0	0	0	1	0	0	0	0	0	0	7	4	0	0	0	0	0	0	0	0	0	0	0	0	0	0	0
13-LI00220-0	Listeria monocytogenes	2013	IVb	2	S	S	R	S	S	S	S	S	S	S	S	R	S	0	1	0	0	0	0	0	0	1	0	0	0	0	0	0	7	4	0	0	0	0	0	0	0	0	0	0	0	0	0	0	0
13-LI00228-0	Listeria monocytogenes	2013	IVb	2	S	S	R	S	S	S	S	S	S	S	S	R	S	0	1	0	0	0	0	0	0	1	0	0	0	0	0	0	7	4	0	0	0	0	0	0	0	0	0	0	0	0	0	0	0
13-LI00296-0	Listeria monocytogenes	2013	IVb	2	S	S	R	S	S	S	S	S	S	S	S	R	S	0	1	0	0	0	0	0	0	1	0	0	0	0	0	0	7	4	0	0	0	0	0	0	0	0	0	0	0	0	0	0	0
13-LI00299-0	Listeria monocytogenes	2013	IVb	6	S	S	R	S	S	S	S	S	S	S	S	R	S	0	1	0	0	0	0	0	0	1	0	0	0	0	0	0	7	4	0	0	0	0	0	0	0	0	0	0	0	0	0	0	0
13-LI00337-0	Listeria monocytogenes	2013	IIa	20	S	S	R	S	S	S	S	S	S	S	S	R	S	0	1	0	0	0	0	0	0	1	0	0	0	0	0	0	6	4	0	0	0	0	0	0	0	0	0	0	0	0	0	0	0
13-LI00531-0	Listeria monocytogenes	2013	IIa	8	S	S	R	S	S	S	S	S	S	S	S	R	S	0	1	0	0	0	0	0	0	1	0	0	0	0	0	0	6	4	0	0	0	0	0	0	0	0	0	0	0	0	0	0	0
14-LI00061-0	Listeria monocytogenes	2013	IIb	5	S	S	R	S	S	S	S	S	S	S	S	R	S	0	1	0	0	0	0	0	0	1	0	0	0	0	0	0	7	4	0	0	0	0	0	0	0	0	0	0	0	0	0	0	0
14-LI00064-0	Listeria monocytogenes	2013	IIa	399	S	S	R	S	S	S	S	S	S	S	S	R	S	0	1	0	0	0	0	0	0	1	0	0	0	0	0	0	6	4	0	0	0	0	0	0	0	0	0	0	0	0	0	0	0
14-LI00078-1	Listeria monocytogenes	2014	IIa	121	S	S	R	S	S	S	S	S	S	S	S	R	S	0	1	0	0	0	0	0	0	1	0	0	0	0	0	0	6	4	0	0	0	0	0	0	0	0	0	0	0	0	0	0	0
14-LI00080-0	Listeria monocytogenes	2014	IIa	121	S	S	R	S	S	S	S	S	S	S	S	R	S	0	1	0	0	0	0	0	0	1	0	0	0	0	0	0	6	4	0	0	0	0	0	0	0	0	0	0	0	0	0	0	0
14-LI00081-0	Listeria monocytogenes	2013	IVb	2	S	S	R	S	S	S	S	S	S	S	S	R	S	0	1	0	0	0	0	0	0	1	0	0	0	0	0	0	7	4	0	0	0	0	0	0	0	0	0	0	0	0	0	0	0
14-LI00084-1	Listeria monocytogenes	2013	IIa	121	S	S	R	S	S	S	R	S	S	S	S	S	S	0	1	0	0	0	0	0	0	1	0	0	0	0	0	0	6	4	0	0	0	0	0	0	0	0	0	0	0	0	0	0	0
14-LI00141-0	Listeria monocytogenes	2014	IIa	8	S	S	R	S	S	S	S	S	S	S	S	S	S	0	1	0	0	0	0	0	0	1	0	0	0	0	0	0	6	4	0	0	0	0	0	0	0	0	0	0	0	0	0	0	0
14-LI00158-0	Listeria monocytogenes	2014	IIa	8	S	S	R	S	S	S	R	S	S	S	S	S	S	0	1	0	0	0	0	0	0	1	0	0	0	0	0	0	6	4	0	0	0	0	0	0	0	0	0	0	0	0	0	0	0
14-LI00172-0	Listeria monocytogenes	2014	IVb	2	S	S	R	S	S	S	S	S	S	S	S	S	S	0	1	0	0	0	0	0	0	1	0	0	0	0	0	0	7	4	0	0	0	0	0	0	0	0	0	0	0	0	0	0	0
14-LI00214-0	Listeria monocytogenes	2011	IIb	3	S	S	R	S	S	S	S	S	S	S	S	S	S	0	1	0	0	0	0	0	0	1	0	0	0	0	0	0	6	4	0	0	0	0	0	0	0	0	0	0	0	0	0	0	0
14-LI00231-0	Listeria monocytogenes	2014	IIa	504	S	S	R	S	S	S	S	S	S	S	S	R	S	0	1	0	0	0	0	0	0	1	0	0	0	0	0	0	6	4	0	0	0	0	0	0	0	0	0	0	0	0	0	0	0
14-LI00255-0	Listeria monocytogenes	2014	IIc	9	S	S	R	S	S	S	S	S	S	S	S	R	S	0	1	0	0	0	0	0	0	1	0	0	0	0	0	0	6	4	0	0	0	0	0	0	0	0	0	0	0	0	0	0	0
14-LI00268-0	Listeria monocytogenes	2014	IVb	2	S	S	R	S	S	S	S	S	S	S	S	R	S	0	1	0	0	0	0	0	0	1	0	0	0	0	0	0	7	4	0	0	0	0	0	0	0	0	0	0	0	0	0	0	0
14-LI00293-0	Listeria monocytogenes	2014	IVb	2	S	S	R	S	S	S	S	S	S	S	S	R	S	0	1	0	0	0	0	0	0	1	0	0	0	0	0	0	7	4	0	0	0	0	0	0	0	0	0	0	0	0	0	0	0
14-LI00295-0	Listeria monocytogenes	2014	IVb	451	S	S	R	S	S	S	S	S	S	S	S	R	S	0	1	0	0	0	0	0	0	1	0	0	0	0	0	0	6	4	0	0	0	0	0	0	0	0	0	0	0	0	0	0	0
14-LI00327-0	Listeria monocytogenes	2014	IIc	9	S	S	R	S	S	S	S	S	S	S	S	R	S	0	1	0	0	0	0	0	0	1	0	0	0	0	0	0	6	4	0	0	0	0	0	0	0	0	0	0	0	0	0	0	0
14-LI00507-0	Listeria monocytogenes	2014	IIa	451	S	S	R	S	S	S	S	S	S	S	S	R	S	0	1	0	0	0	0	0	0	1	0	0	0	0	0	0	6	4	0	0	0	0	0	0	0	0	0	0	0	0	0	0	0
14-LI00584-0	Listeria monocytogenes	2014	IVb	4	S	S	R	S	S	S	S	S	S	S	S	R	S	0	1	0	0	0	0	0	0	1	0	0	0	0	0	0	7	4	0	0	0	0	0	0	0	0	0	0	0	0	0	0	0
14-LI00707-0	Listeria monocytogenes	2014	IIa	37	S	S	R	S	S	S	S	S	S	S	S	R	S	0	1	0	0	0	0	0	0	1	0	0	0	0	0	0	6	4	0	0	0	0	0	0	0	0	0	0	0	0	0	0	0
15-LI00029-0	Listeria monocytogenes	2014	IVb	2	S	S	R	S	S	S	S	S	S	S	S	R	S	0	1	0	0	0	0	0	0	1	0	0	0	0	0	0	7	4	0	0	0	0	0	0	0	0	0	0	0	0	0	0	0
15-LI00115-0	Listeria monocytogenes	2015	IVb	2	S	I	R	S	S	S	S	S	S	S	S	R	S	0	1	0	0	0	0	0	0	1	0	0	0	0	0	0	7	4	0	0	0	0	0	0	0	0	0	0	0	0	0	0	0
15-LI00131-0	Listeria monocytogenes	2015	IVb	2	S	S	R	S	S	S	S	S	S	S	S	R	S	0	1	0	0	0	0	0	0	1	0	0	0	0	0	0	7	4	0	0	0	0	0	0	0	0	0	0	0	0	0	0	0
15-LI00188-0	Listeria monocytogenes	2015	IIa	199	S	S	R	S	S	S	S	S	S	S	S	R	S	0	1	0	0	0	0	0	0	1	0	0	0	0	0	0	6	4	0	0	0	0	0	0	0	0	0	0	0	0	0	0	0
15-LI00266-0	Listeria monocytogenes	2015	IIb	3	S	S	R	S	S	S	S	S	S	S	S	R	S	0	1	0	0	0	0	0	0	1	0	0	0	0	0	0	7	4	0	0	0	0	0	0	0	0	0	0	0	0	0	0	0
15-LI00352-0	Listeria monocytogenes	2015	IIa	173	S	S	R	S	S	S	S	S	S	S	S	R	S	0	1	0	0	0	0	0	0	1	0	0	0	0	0	0	6	4	0	0	0	0	0	0	0	0	0	0	0	0	0	0	0
15-LI00434-0	Listeria monocytogenes	2015	IIb	59	S	S	R	S	S	S	S	S	S	S	S	R	S	0	1	0	0	0	0	0	0	1	0	0	0	0	0	0	7	4	0	0	0	0	0	0	0	0	0	0	0	0	0	0	0
15-LI00464-0	Listeria monocytogenes	2015	IIb	3	S	S	R	S	S	S	S	S	S	S	S	S	S	0	1	0	0	0	0	0	0	1	0	0	0	0	0	0	6	4	0	0	0	0	0	0	0	0	0	0	0	0	0	0	0
15-LI00527-0	Listeria monocytogenes	2015	IIa	451	S	S	R	S	S	S	S	S	S	S	S	R	S	0	1	0	0	0	0	0	0	1	0	0	0	0	0	0	6	4	0	0	0	0	0	0	0	0	0	0	0	0	0	0	0
15-LI00599-0	Listeria monocytogenes	2015	IIb	5	S	S	R	S	S	S	S	S	S	S	S	R	S	0	1	0	0	0	0	0	0	1	0	0	0	0	0	0	7	4	0	0	0	0	0	0	0	0	0	0	0	0	0	0	0
15-LI00657-0	Listeria monocytogenes	2015	IIa	8	S	S	R	S	S	S	S	S	S	S	S	R	S	0	1	0	0	0	0	0	0	1	0	0	0	0	0	0	6	4	0	0	0	0	0	0	0	0	0	0	0	0	0	0	0
16-LI00126-0	Listeria monocytogenes	2015	IIa	8	S	S	R	S	S	S	S	S	S	S	S	S	S	0	1	0	0	0	0	0	0	1	0	0	0	0	0	0	6	4	0	0	0	0	0	0	0	0	0	0	0	0	0	0	0
16-LI00145-0	Listeria monocytogenes	2015	IIa	121	S	S	R	S	S	S	S	S	S	S	S	S	S	0	1	0	0	0	0	0	0	1	0	0	0	0	0	0	6	4	0	0	0	0	0	0	0	0	0	0	0	0	0	0	0
16-LI00272-0	Listeria monocytogenes	2016	IIb	5	S	S	R	S	S	S	S	S	S	S	S	S	S	0	1	0	0	0	0	0	0	1	0	0	0	0	0	0	7	4	0	0	0	0	0	0	0	0	0	0	0	0	0	0	0
16-LI00357-1	Listeria monocytogenes	2016	IVb	1	S	S	R	S	S	S	S	S	S	S	S	S	S	0	1	0	0	0	0	0	0	1	0	0	0	0	0	0	7	4	0	0	0	0	0	0	0	0	0	0	0	0	0	0	0
16-LI00380-0	Listeria monocytogenes	2016	IIb	3	S	S	R	S	S	S	S	S	S	S	S	S	S	0	1	0	0	0	0	0	0	1	0	0	0	0	0	0	6	4	0	0	0	0	0	0	0	0	0	0	0	0	0	0	0
16-LI00381-3	Listeria monocytogenes	2016	IIb	3	S	S	R	S	S	S	S	S	S	S	S	R	S	0	1	0	0	0	0	0	0	1	0	0	0	0	0	0	7	4	0	0	0	0	0	0	0	0	0	0	0	0	0	0	0
16-LI00417-0	Listeria monocytogenes	2016	IIb	3	S	S	R	S	S	S	S	S	S	S	S	R	S	0	1	0	0	0	0	0	0	1	0	0	0	0	0	0	7	4	0	0	0	0	0	0	0	0	0	0	0	0	0	0	0
16-LI00441-0	Listeria monocytogenes	2016	IVb	2	S	I	R	S	S	S	S	S	S	S	S	R	S	0	1	0	0	0	0	0	0	1	0	0	0	0	0	0	7	4	0	0	0	0	0	0	0	0	0	0	0	0	0	0	0
16-LI00445-0	Listeria monocytogenes	2016	IIa	121	S	S	R	S	S	S	S	S	S	S	S	R	S	0	1	0	0	0	0	0	0	1	0	0	0	0	0	0	6	4	0	0	0	0	0	0	0	0	0	0	0	0	0	0	0
16-LI00449-0	Listeria monocytogenes	2016	IIa	37	S	I	R	S	S	S	S	S	S	S	S	R	S	0	1	0	0	0	0	0	0	1	0	0	0	0	0	0	6	4	0	0	0	0	0	0	0	0	0	0	0	0	0	0	0
16-LI00502-0	Listeria monocytogenes	2016	IIa	199	S	S	R	S	S	S	S	S	S	S	S	R	S	0	1	0	0	0	0	0	0	1	0	0	0	0	0	0	6	4	0	0	0	0	0	0	0	0	0	0	0	0	0	0	0
16-LI00504-0	Listeria monocytogenes	2016	IIa	8	S	S	R	S	S	S	S	S	S	S	S	R	S	0	1	0	0	0	0	0	0	1	0	0	0	0	0	0	6	4	0	0	0	0	0	0	0	0	0	0	0	0	0	0	0
16-LI00532-0	Listeria monocytogenes	2014	IIc	9	S	S	R	S	S	S	S	S	S	S	S	R	S	0	1	0	0	0	0	0	0	1	0	0	0	0	0	0	6	4	0	0	0	0	0	0	0	0	0	0	0	0	0	0	0
16-LI00539-0	Listeria monocytogenes	2016	IVb	1	S	S	R	S	S	S	S	S	S	S	S	R	S	0	1	0	0	0	0	0	0	1	0	0	0	0	0	0	7	4	0	0	0	0	0	0	0	0	0	0	0	0	0	0	0
16-LI00542-0	Listeria monocytogenes	2016	IIa	8	S	S	R	S	S	S	S	S	S	S	S	R	S	0	1	0	0	0	0	0	0	1	0	0	0	0	0	0	6	4	0	0	0	0	0	0	0	0	0	0	0	0	0	0	0
16-LI00545-0	Listeria monocytogenes	2016	IVb	2	S	S	R	S	S	S	S	S	S	S	S	R	S	0	1	0	0	0	0	0	0	1	0	0	0	0	0	0	7	4	0	0	0	0	0	0	0	0	0	0	0	0	0	0	0
16-LI00562-0	Listeria monocytogenes	2016	IVb	2	S	S	R	S	S	S	S	S	S	S	S	R	S	0	1	0	0	0	0	0	0	1	0	0	0	0	0	0	7	4	0	0	0	0	0	0	0	0	0	0	0	0	0	0	0
16-LI00583-0	Listeria monocytogenes	2016	IIa	8	S	S	R	S	S	S	S	S	S	S	S	R	S	0	1	0	0	0	0	0	0	1	0	0	0	0	0	0	6	4	0	0	0	0	0	0	0	0	0	0	0	0	0	0	0
16-LI00584-0	Listeria monocytogenes	2016	IIb	59	S	S	R	S	S	S	S	S	S	S	S	R	S	0	1	0	0	0	0	0	0	1	0	0	0	0	0	0	7	4	0	0	0	0	0	0	0	0	0	0	0	0	0	0	0
16-LI00586-0	Listeria monocytogenes	2016	IIb	330	S	S	R	S	S	S	S	S	S	S	S	R	S	0	1	0	0	0	0	0	0	1	0	0	0	0	0	0	7	4	0	0	0	0	0	0	0	0	0	0	0	0	0	0	0
16-LI00587-0	Listeria monocytogenes	2016	IIb	426	S	S	R	S	S	S	S	S	S	S	S	S	S	0	1	0	0	0	0	0	0	1	0	0	0	0	0	0	7	4	0	0	0	0	0	0	0	0	0	0	0	0	0	0	0
16-LI00597-0	Listeria monocytogenes	2016	IVb	2	S	S	R	S	S	S	S	S	S	S	S	R	S	0	1	0	0	0	0	0	0	1	0	0	0	0	0	0	7	4	0	0	0	0	0	0	0	0	0	0	0	0	0	0	0
2009-183-0	Listeria monocytogenes	2008	IIa	570	S	S	R	S	S	S	S	S	S	S	S	R	S	0	1	0	0	0	0	0	0	1	0	0	0	0	0	0	6	4	0	0	0	0	0	0	0	0	0	0	0	0	0	0	0
2010-193-0	Listeria monocytogenes	2010	IIb	330	S	I	R	S	S	S	S	S	S	S	S	R	S	0	1	0	0	0	0	0	0	1	0	0	0	0	0	0	7	4	0	0	0	0	0	0	0	0	0	0	0	0	0	0	0
2010-253-0	Listeria monocytogenes	2010	IIa	121	S	S	R	S	S	S	S	S	S	S	S	R	S	0	1	0	0	0	0	0	0	1	0	0	0	0	0	0	6	4	0	0	0	0	0	0	0	0	0	0	0	0	0	0	0
2010-361-0	Listeria monocytogenes	2010	IIb	59	S	S	R	S	S	S	S	S	S	S	S	S	S	0	1	0	0	0	0	0	0	1	0	0	0	0	0	0	7	4	0	0	0	0	0	0	0	0	0	0	0	0	0	0	0
2010-397-0	Listeria monocytogenes	2010	IIc	9	S	S	R	S	S	S	S	S	S	S	S	S	S	0	1	0	0	0	0	0	0	1	0	0	0	0	0	0	6	4	0	0	0	0	0	0	0	0	0	0	0	0	0	0	0
2011-306-0	Listeria monocytogenes	2011	IIa	7	S	S	R	S	S	S	S	S	S	S	S	S	S	0	1	0	0	0	0	0	0	1	0	0	0	0	0	0	6	4	0	0	0	0	0	0	0	0	0	0	0	0	0	0	0
2011-31-0	Listeria monocytogenes	2011	IIc	9	S	S	R	S	S	S	S	S	S	S	S	S	S	0	1	0	0	0	0	0	0	1	0	0	0	0	0	0	6	4	0	0	0	0	0	0	0	0	0	0	0	0	0	0	0
2011-355-0	Listeria monocytogenes	2011	IIc	9	S	S	R	S	S	S	S	S	S	S	S	S	S	0	1	0	0	0	0	0	0	1	0	0	0	0	0	0	6	4	0	0	0	0	0	0	0	0	0	0	0	0	0	0	0
2011-409-0	Listeria monocytogenes	2011	IIc	9	S	S	R	S	S	S	S	S	S	S	S	R	S	0	1	0	0	0	0	0	0	1	0	0	0	0	0	0	6	4	0	0	0	0	0	0	0	0	0	0	0	0	0	0	0
2011-435-0	Listeria monocytogenes	2011	IIc	9	S	S	R	S	S	S	R	S	S	S	S	R	S	0	1	0	0	0	0	0	0	1	0	0	0	0	0	0	6	4	0	0	0	0	0	0	0	0	0	0	0	0	0	0	0
2011-506-0	Listeria monocytogenes	2011	IVb	2	S	S	R	S	S	S	R	S	S	S	S	R	S	0	1	0	0	0	0	0	0	1	0	0	0	0	0	0	7	4	0	0	0	0	0	0	0	0	0	0	0	0	0	0	0
2012-130-0	Listeria monocytogenes	2012	IIb	5	S	S	R	S	S	S	S	S	S	S	S	R	S	0	1	0	0	0	0	0	0	1	0	0	0	0	0	0	6	4	0	0	0	0	0	0	0	0	0	0	0	0	0	0	0
2012-137-0	Listeria monocytogenes	2012	IIa	9	S	S	R	S	S	S	S	S	S	S	S	R	S	0	1	0	0	0	0	0	0	1	0	0	0	0	0	0	6	4	0	0	0	0	0	0	0	0	0	0	0	0	0	0	0
2012-243-0	Listeria monocytogenes	2012	IIa	37	S	S	R	S	S	S	S	S	S	S	S	R	S	0	1	0	0	0	0	0	0	1	0	0	0	0	0	0	6	4	0	0	0	0	0	0	0	0	0	0	0	0	0	0	0
2012-283-0	Listeria monocytogenes	2012	IIa	37	S	S	R	S	S	S	S	S	S	S	S	R	S	0	1	0	0	0	0	0	0	1	0	0	0	0	0	0	7	4	0	0	0	0	0	0	0	0	0	0	0	0	0	0	0
2012-361-0	Listeria monocytogenes	2012	IIa	18	S	S	R	S	S	S	S	S	S	S	S	R	S	0	1	0	0	0	0	0	0	1	0	0	0	0	0	0	6	4	0	0	0	0	0	0	0	0	0	0	0	0	0	0	0
2012-362-0	Listeria monocytogenes	2012	IIa	18	S	S	R	S	S	S	S	S	S	S	S	S	S	0	1	0	0	0	0	0	0	1	0	0	0	0	0	0	6	4	0	0	0	0	0	0	0	0	0	0	0	0	0	0	0
2012-363-0	Listeria monocytogenes	2012	IIb	3	S	S	R	S	S	S	R	S	S	S	S	R	S	0	1	0	0	0	0	0	0	1	0	0	0	0	0	0	6	4	0	0	0	0	0	0	0	0	0	0	0	0	0	0	0
2012-523-0	Listeria monocytogenes	2012	IIa	18	S	S	R	S	S	S	R	S	S	S	S	R	S	0	1	0	0	0	0	0	0	1	0	0	0	0	0	0	7	4	0	0	0	0	0	0	0	0	0	0	0	0	0	0	0
2012-8-0	Listeria monocytogenes	2011	IIa	18	S	S	R	S	S	S	S	S	S	S	S	R	S	0	1	0	0	0	0	0	0	1	0	0	0	0	0	0	6	4	0	0	0	0	0	0	0	0	0	0	0	0	0	0	0
2012-83-0	Listeria monocytogenes	2011	IIb	5	S	S	R	S	S	S	S	S	S	S	S	R	S	0	1	0	0	0	0	0	0	1	0	0	0	0	0	0	7	4	0	0	0	0	0	0	0	0	0	0	0	0	0	0	0
2013-21-0	Listeria monocytogenes	2012	IVb	2	S	S	R	S	S	S	S	S	S	S	S	R	S	0	1	0	0	0	0	0	0	1	0	0	0	0	0	0	7	4	0	0	0	0	0	0	0	0	0	0	0	0	0	0	0
AMP: ampicillin ,CC: clonal complex, CIP: ciprofloxacin, DPT: daptomycin, ERY: erythromycin, GEN: gentamicin, LIZ: linezolid, MER: meropenem, PEN: penicillin G ,RAM: rifampicin,ST: sequence type, TET: tetracycline, TGC: tigecycline, T/S: trimethoprim/sulfamethoxazole, VAN: vancomycin
[truncated: 721 more columns]
